# Supplementary material for: The FLUXCOM ensemble of global land-atmosphere energy fluxes
Source: Sci Data. 2019 May 27;6:74. doi: 10.1038/s41597-019-0076-8 (PMC6536554; doi:10.1038/s41597-019-0076-8)
Supplement: Supplementary file 1 — Download metadata file [file 41597_2019_76_MOESM1_ESM.zip]

Archive with 3 entries (3 files):
- a_Jung731A_assay.txt
- s_Jung731A_study.txt
- i_Investigation.txt
