# Supplementary material for: The FLUXCOM ensemble of global land-atmosphere energy fluxes
Source: Sci Data. 2019 May 27;6:74. doi: 10.1038/s41597-019-0076-8 (PMC6536554; doi:10.1038/s41597-019-0076-8)
Supplement: Supplementary file 1 — Download metadata file [file 41597_2019_76_MOESM1_ESM.zip › a_Jung731A_assay.txt]

Sample Name	Protocol REF	Assay Name	Raw Data File	Comment[Data Repository]	Comment[Data Record Accession]	Comment[Data Record URI]	Protocol REF	Derived Data File	Comment[Data Repository]	Comment[Data Record Accession]	Comment[Data Record URI]	Protocol REF	Derived Data File	Comment[Data Repository]	Comment[Data Record Accession]	Comment[Data Record URI]	Protocol REF	Derived Data File	Comment[Data Repository]	Comment[Data Record Accession]	Comment[Data Record URI]	Factor Value[machine learning methods]	Factor Value[energy balance corrections]
LST	Generation of global products (Prediction)	LST driver for Global RS energy fluxes	RS/member/4320_2160/monthly/LE.RS.EBC-BWR.MLM-RF.METEO-NONE.4320_2160.monthly.2001.nc	Max Planck Institute for Biogeochemistry, Jena	doi:10.17871/FLUXCOM_EnergyFluxes_v1	https://doi.org/10.17871/FLUXCOM_EnergyFluxes_v1	Ensemble estimates	RS/ensemble/4320_2160/monthly/LE.RS.EBC-ALL.MLM-ALL.METEO-NONE.4320_2160.monthly.2001.nc	Max Planck Institute for Biogeochemistry, Jena	doi:10.17871/FLUXCOM_EnergyFluxes_v1	https://doi.org/10.17871/FLUXCOM_EnergyFluxes_v1	Spatial aggregation of FLUXCOM-RS products	RS/member/720_360/monthly/LE.RS.EBC-BWR.MLM-RF.METEO-NONE.720_360.monthly.2001.nc	Max Planck Institute for Biogeochemistry, Jena	doi:10.17871/FLUXCOM_EnergyFluxes_v1	https://doi.org/10.17871/FLUXCOM_EnergyFluxes_v1	Ensemble estimates of Spatially aggregated FLUXCOM-RS products	RS/ensemble/720_360/monthly/LE.RS.EBC-ALL.MLM-ALL.METEO-NONE.720_360.monthly.2001.nc	Max Planck Institute for Biogeochemistry, Jena	doi:10.17871/FLUXCOM_EnergyFluxes_v1	https://doi.org/10.17871/FLUXCOM_EnergyFluxes_v1	RF;ANN;GMDH;MARS;MTE;MTEM;MTEV;KRR;SVR;ALL	NONE;BWR;RES;ALL
PFT	Generation of global products (Prediction)	PFT driver for Global RS energy fluxes	RS/member/4320_2160/monthly/LE.RS.EBC-BWR.MLM-RF.METEO-NONE.4320_2160.monthly.2001.nc	Max Planck Institute for Biogeochemistry, Jena	doi:10.17871/FLUXCOM_EnergyFluxes_v1	https://doi.org/10.17871/FLUXCOM_EnergyFluxes_v1	Ensemble estimates	RS/ensemble/4320_2160/monthly/LE.RS.EBC-ALL.MLM-ALL.METEO-NONE.4320_2160.monthly.2001.nc	Max Planck Institute for Biogeochemistry, Jena	doi:10.17871/FLUXCOM_EnergyFluxes_v1	https://doi.org/10.17871/FLUXCOM_EnergyFluxes_v1	Spatial aggregation of FLUXCOM-RS products	RS/member/720_360/monthly/LE.RS.EBC-BWR.MLM-RF.METEO-NONE.720_360.monthly.2001.nc	Max Planck Institute for Biogeochemistry, Jena	doi:10.17871/FLUXCOM_EnergyFluxes_v1	https://doi.org/10.17871/FLUXCOM_EnergyFluxes_v1	Ensemble estimates of Spatially aggregated FLUXCOM-RS products	RS/ensemble/720_360/monthly/LE.RS.EBC-ALL.MLM-ALL.METEO-NONE.720_360.monthly.2001.nc	Max Planck Institute for Biogeochemistry, Jena	doi:10.17871/FLUXCOM_EnergyFluxes_v1	https://doi.org/10.17871/FLUXCOM_EnergyFluxes_v1	RF;ANN;GMDH;MARS;MTE;MTEM;MTEV;KRR;SVR;ALL	NONE;BWR;RES;ALL
fAPAR	Generation of global products (Prediction)	fAPAR driver for Global RS energy fluxes	RS/member/4320_2160/monthly/LE.RS.EBC-BWR.MLM-RF.METEO-NONE.4320_2160.monthly.2001.nc	Max Planck Institute for Biogeochemistry, Jena	doi:10.17871/FLUXCOM_EnergyFluxes_v1	https://doi.org/10.17871/FLUXCOM_EnergyFluxes_v1	Ensemble estimates	RS/ensemble/4320_2160/monthly/LE.RS.EBC-ALL.MLM-ALL.METEO-NONE.4320_2160.monthly.2001.nc	Max Planck Institute for Biogeochemistry, Jena	doi:10.17871/FLUXCOM_EnergyFluxes_v1	https://doi.org/10.17871/FLUXCOM_EnergyFluxes_v1	Spatial aggregation of FLUXCOM-RS products	RS/member/720_360/monthly/LE.RS.EBC-BWR.MLM-RF.METEO-NONE.720_360.monthly.2001.nc	Max Planck Institute for Biogeochemistry, Jena	doi:10.17871/FLUXCOM_EnergyFluxes_v1	https://doi.org/10.17871/FLUXCOM_EnergyFluxes_v1	Ensemble estimates of Spatially aggregated FLUXCOM-RS products	RS/ensemble/720_360/monthly/LE.RS.EBC-ALL.MLM-ALL.METEO-NONE.720_360.monthly.2001.nc	Max Planck Institute for Biogeochemistry, Jena	doi:10.17871/FLUXCOM_EnergyFluxes_v1	https://doi.org/10.17871/FLUXCOM_EnergyFluxes_v1	RF;ANN;GMDH;MARS;MTE;MTEM;MTEV;KRR;SVR;ALL	NONE;BWR;RES;ALL
EVI	Generation of global products (Prediction)	EVI driver for Global RS energy fluxes	RS/member/4320_2160/monthly/LE.RS.EBC-BWR.MLM-RF.METEO-NONE.4320_2160.monthly.2001.nc	Max Planck Institute for Biogeochemistry, Jena	doi:10.17871/FLUXCOM_EnergyFluxes_v1	https://doi.org/10.17871/FLUXCOM_EnergyFluxes_v1	Ensemble estimates	RS/ensemble/4320_2160/monthly/LE.RS.EBC-ALL.MLM-ALL.METEO-NONE.4320_2160.monthly.2001.nc	Max Planck Institute for Biogeochemistry, Jena	doi:10.17871/FLUXCOM_EnergyFluxes_v1	https://doi.org/10.17871/FLUXCOM_EnergyFluxes_v1	Spatial aggregation of FLUXCOM-RS products	RS/member/720_360/monthly/LE.RS.EBC-BWR.MLM-RF.METEO-NONE.720_360.monthly.2001.nc	Max Planck Institute for Biogeochemistry, Jena	doi:10.17871/FLUXCOM_EnergyFluxes_v1	https://doi.org/10.17871/FLUXCOM_EnergyFluxes_v1	Ensemble estimates of Spatially aggregated FLUXCOM-RS products	RS/ensemble/720_360/monthly/LE.RS.EBC-ALL.MLM-ALL.METEO-NONE.720_360.monthly.2001.nc	Max Planck Institute for Biogeochemistry, Jena	doi:10.17871/FLUXCOM_EnergyFluxes_v1	https://doi.org/10.17871/FLUXCOM_EnergyFluxes_v1	RF;ANN;GMDH;MARS;MTE;MTEM;MTEV;KRR;SVR;ALL	NONE;BWR;RES;ALL
Rpot	Generation of global products (Prediction)	Rpot driver for Global RS energy fluxes	RS/member/4320_2160/monthly/LE.RS.EBC-BWR.MLM-RF.METEO-NONE.4320_2160.monthly.2001.nc	Max Planck Institute for Biogeochemistry, Jena	doi:10.17871/FLUXCOM_EnergyFluxes_v1	https://doi.org/10.17871/FLUXCOM_EnergyFluxes_v1	Ensemble estimates	RS/ensemble/4320_2160/monthly/LE.RS.EBC-ALL.MLM-ALL.METEO-NONE.4320_2160.monthly.2001.nc	Max Planck Institute for Biogeochemistry, Jena	doi:10.17871/FLUXCOM_EnergyFluxes_v1	https://doi.org/10.17871/FLUXCOM_EnergyFluxes_v1	Spatial aggregation of FLUXCOM-RS products	RS/member/720_360/monthly/LE.RS.EBC-BWR.MLM-RF.METEO-NONE.720_360.monthly.2001.nc	Max Planck Institute for Biogeochemistry, Jena	doi:10.17871/FLUXCOM_EnergyFluxes_v1	https://doi.org/10.17871/FLUXCOM_EnergyFluxes_v1	Ensemble estimates of Spatially aggregated FLUXCOM-RS products	RS/ensemble/720_360/monthly/LE.RS.EBC-ALL.MLM-ALL.METEO-NONE.720_360.monthly.2001.nc	Max Planck Institute for Biogeochemistry, Jena	doi:10.17871/FLUXCOM_EnergyFluxes_v1	https://doi.org/10.17871/FLUXCOM_EnergyFluxes_v1	RF;ANN;GMDH;MARS;MTE;MTEM;MTEV;KRR;SVR;ALL	NONE;BWR;RES;ALL
JASMESRg	Generation of global products (Prediction)	JASMES Rg driver for Global RS energy fluxes	RS/member/4320_2160/monthly/LE.RS.EBC-BWR.MLM-RF.METEO-NONE.4320_2160.monthly.2001.nc	Max Planck Institute for Biogeochemistry, Jena	doi:10.17871/FLUXCOM_EnergyFluxes_v1	https://doi.org/10.17871/FLUXCOM_EnergyFluxes_v1	Ensemble estimates	RS/ensemble/4320_2160/monthly/LE.RS.EBC-ALL.MLM-ALL.METEO-NONE.4320_2160.monthly.2001.nc	Max Planck Institute for Biogeochemistry, Jena	doi:10.17871/FLUXCOM_EnergyFluxes_v1	https://doi.org/10.17871/FLUXCOM_EnergyFluxes_v1	Spatial aggregation of FLUXCOM-RS products	RS/member/720_360/monthly/LE.RS.EBC-BWR.MLM-RF.METEO-NONE.720_360.monthly.2001.nc	Max Planck Institute for Biogeochemistry, Jena	doi:10.17871/FLUXCOM_EnergyFluxes_v1	https://doi.org/10.17871/FLUXCOM_EnergyFluxes_v1	Ensemble estimates of Spatially aggregated FLUXCOM-RS products	RS/ensemble/720_360/monthly/LE.RS.EBC-ALL.MLM-ALL.METEO-NONE.720_360.monthly.2001.nc	Max Planck Institute for Biogeochemistry, Jena	doi:10.17871/FLUXCOM_EnergyFluxes_v1	https://doi.org/10.17871/FLUXCOM_EnergyFluxes_v1	RF;ANN;GMDH;MARS;MTE;MTEM;MTEV;KRR;SVR;ALL	NONE;BWR;RES;ALL
LST	Generation of global products (Prediction)	RS-based LST driver for Global RS+METEO energy fluxes	RS_METEO/member/WFDEI/monthly/LE.RS_METEO.EBC-BWR.MLM-RF.METEO-WFDEI.720_360.monthly.2001.nc	Max Planck Institute for Biogeochemistry, Jena	doi:10.17871/FLUXCOM_EnergyFluxes_v1	https://doi.org/10.17871/FLUXCOM_EnergyFluxes_v1	Ensemble estimates	RS_METEO/ensemble/ALL/monthly/LE.RS_METEO.EBC-ALL.MLM-ALL.METEO-ALL.720_360.monthly.2001.nc	Max Planck Institute for Biogeochemistry, Jena	doi:10.17871/FLUXCOM_EnergyFluxes_v1	https://doi.org/10.17871/FLUXCOM_EnergyFluxes_v1											RF;ANN;MARS;ALL	NONE;BWR;RES;ALL
PFT	Generation of global products (Prediction)	RS-based PFT driver for Global RS+METEO energy fluxes	RS_METEO/member/WFDEI/monthly/LE.RS_METEO.EBC-BWR.MLM-RF.METEO-WFDEI.720_360.monthly.2001.nc	Max Planck Institute for Biogeochemistry, Jena	doi:10.17871/FLUXCOM_EnergyFluxes_v1	https://doi.org/10.17871/FLUXCOM_EnergyFluxes_v1	Ensemble estimates	RS_METEO/ensemble/ALL/monthly/LE.RS_METEO.EBC-ALL.MLM-ALL.METEO-ALL.720_360.monthly.2001.nc	Max Planck Institute for Biogeochemistry, Jena	doi:10.17871/FLUXCOM_EnergyFluxes_v1	https://doi.org/10.17871/FLUXCOM_EnergyFluxes_v1											RF;ANN;MARS;ALL	NONE;BWR;RES;ALL
fAPAR	Generation of global products (Prediction)	RS-based fAPAR driver for Global RS+METEO energy fluxes	RS_METEO/member/WFDEI/monthly/LE.RS_METEO.EBC-BWR.MLM-RF.METEO-WFDEI.720_360.monthly.2001.nc	Max Planck Institute for Biogeochemistry, Jena	doi:10.17871/FLUXCOM_EnergyFluxes_v1	https://doi.org/10.17871/FLUXCOM_EnergyFluxes_v1	Ensemble estimates	RS_METEO/ensemble/ALL/monthly/LE.RS_METEO.EBC-ALL.MLM-ALL.METEO-ALL.720_360.monthly.2001.nc	Max Planck Institute for Biogeochemistry, Jena	doi:10.17871/FLUXCOM_EnergyFluxes_v1	https://doi.org/10.17871/FLUXCOM_EnergyFluxes_v1											RF;ANN;MARS;ALL	NONE;BWR;RES;ALL
EVI	Generation of global products (Prediction)	RS-based EVI driver for Global RS+METEO energy fluxes	RS_METEO/member/WFDEI/monthly/LE.RS_METEO.EBC-BWR.MLM-RF.METEO-WFDEI.720_360.monthly.2001.nc	Max Planck Institute for Biogeochemistry, Jena	doi:10.17871/FLUXCOM_EnergyFluxes_v1	https://doi.org/10.17871/FLUXCOM_EnergyFluxes_v1	Ensemble estimates	RS_METEO/ensemble/ALL/monthly/LE.RS_METEO.EBC-ALL.MLM-ALL.METEO-ALL.720_360.monthly.2001.nc	Max Planck Institute for Biogeochemistry, Jena	doi:10.17871/FLUXCOM_EnergyFluxes_v1	https://doi.org/10.17871/FLUXCOM_EnergyFluxes_v1											RF;ANN;MARS;ALL	NONE;BWR;RES;ALL
Rpot	Generation of global products (Prediction)	Rpot driver for Global RS+METEO energy fluxes	RS_METEO/member/WFDEI/monthly/LE.RS_METEO.EBC-BWR.MLM-RF.METEO-WFDEI.720_360.monthly.2001.nc	Max Planck Institute for Biogeochemistry, Jena	doi:10.17871/FLUXCOM_EnergyFluxes_v1	https://doi.org/10.17871/FLUXCOM_EnergyFluxes_v1	Ensemble estimates	RS_METEO/ensemble/ALL/monthly/LE.RS_METEO.EBC-ALL.MLM-ALL.METEO-ALL.720_360.monthly.2001.nc	Max Planck Institute for Biogeochemistry, Jena	doi:10.17871/FLUXCOM_EnergyFluxes_v1	https://doi.org/10.17871/FLUXCOM_EnergyFluxes_v1											RF;ANN;MARS;ALL	NONE;BWR;RES;ALL
NDVI	Generation of global products (Prediction)	RS-based NDVI driver for Global RS+METEO energy fluxes	RS_METEO/member/WFDEI/monthly/LE.RS_METEO.EBC-BWR.MLM-RF.METEO-WFDEI.720_360.monthly.2001.nc	Max Planck Institute for Biogeochemistry, Jena	doi:10.17871/FLUXCOM_EnergyFluxes_v1	https://doi.org/10.17871/FLUXCOM_EnergyFluxes_v1	Ensemble estimates	RS_METEO/ensemble/ALL/monthly/LE.RS_METEO.EBC-ALL.MLM-ALL.METEO-ALL.720_360.monthly.2001.nc	Max Planck Institute for Biogeochemistry, Jena	doi:10.17871/FLUXCOM_EnergyFluxes_v1	https://doi.org/10.17871/FLUXCOM_EnergyFluxes_v1											RF;ANN;MARS;ALL	NONE;BWR;RES;ALL
NDWI	Generation of global products (Prediction)	RS-based NDWI driver for Global RS+METEO energy fluxes	RS_METEO/member/WFDEI/monthly/LE.RS_METEO.EBC-BWR.MLM-RF.METEO-WFDEI.720_360.monthly.2001.nc	Max Planck Institute for Biogeochemistry, Jena	doi:10.17871/FLUXCOM_EnergyFluxes_v1	https://doi.org/10.17871/FLUXCOM_EnergyFluxes_v1	Ensemble estimates	RS_METEO/ensemble/ALL/monthly/LE.RS_METEO.EBC-ALL.MLM-ALL.METEO-ALL.720_360.monthly.2001.nc	Max Planck Institute for Biogeochemistry, Jena	doi:10.17871/FLUXCOM_EnergyFluxes_v1	https://doi.org/10.17871/FLUXCOM_EnergyFluxes_v1											RF;ANN;MARS;ALL	NONE;BWR;RES;ALL
Band6	Generation of global products (Prediction)	RS-based Reflectance Band 6 driver for Global RS+METEO energy fluxes	RS_METEO/member/WFDEI/monthly/LE.RS_METEO.EBC-BWR.MLM-RF.METEO-WFDEI.720_360.monthly.2001.nc	Max Planck Institute for Biogeochemistry, Jena	doi:10.17871/FLUXCOM_EnergyFluxes_v1	https://doi.org/10.17871/FLUXCOM_EnergyFluxes_v1	Ensemble estimates	RS_METEO/ensemble/ALL/monthly/LE.RS_METEO.EBC-ALL.MLM-ALL.METEO-ALL.720_360.monthly.2001.nc	Max Planck Institute for Biogeochemistry, Jena	doi:10.17871/FLUXCOM_EnergyFluxes_v1	https://doi.org/10.17871/FLUXCOM_EnergyFluxes_v1											RF;ANN;MARS;ALL	NONE;BWR;RES;ALL
WFDEI	Generation of global products (Prediction)	WFDEI climate driver for Global RS+METEO energy fluxes	RS_METEO/member/WFDEI/monthly/LE.RS_METEO.EBC-BWR.MLM-RF.METEO-WFDEI.720_360.monthly.2001.nc	Max Planck Institute for Biogeochemistry, Jena	doi:10.17871/FLUXCOM_EnergyFluxes_v1	https://doi.org/10.17871/FLUXCOM_EnergyFluxes_v1	Ensemble estimates	RS_METEO/ensemble/WFDEI/monthly/LE.RS_METEO.EBC-ALL.MLM-ALL.METEO-WFDEI.720_360.monthly.2001.nc	Max Planck Institute for Biogeochemistry, Jena	doi:10.17871/FLUXCOM_EnergyFluxes_v1	https://doi.org/10.17871/FLUXCOM_EnergyFluxes_v1											RF;ANN;MARS;ALL	NONE;BWR;RES;ALL
GSWP3	Generation of global products (Prediction)	GSWP3 climate driver for Global RS+METEO energy fluxes	RS_METEO/member/GSWP3/monthly/LE.RS_METEO.EBC-BWR.MLM-RF.METEO-GSWP3.720_360.monthly.2001.nc	Max Planck Institute for Biogeochemistry, Jena	doi:10.17871/FLUXCOM_EnergyFluxes_v1	https://doi.org/10.17871/FLUXCOM_EnergyFluxes_v1	Ensemble estimates	RS_METEO/ensemble/GSWP3/monthly/LE.RS_METEO.EBC-ALL.MLM-ALL.METEO-GSWP3.720_360.monthly.2001.nc	Max Planck Institute for Biogeochemistry, Jena	doi:10.17871/FLUXCOM_EnergyFluxes_v1	https://doi.org/10.17871/FLUXCOM_EnergyFluxes_v1											RF;ANN;MARS;ALL	NONE;BWR;RES;ALL
CRUNCEP_v8	Generation of global products (Prediction)	CRUNCEPv8 climate driver for Global RS+METEO energy fluxes	RS_METEO/member/CRUNCEP_v8/monthly/LE.RS_METEO.EBC-BWR.MLM-RF.METEO-CRUNCEP_v8.720_360.monthly.2001.nc	Max Planck Institute for Biogeochemistry, Jena	doi:10.17871/FLUXCOM_EnergyFluxes_v1	https://doi.org/10.17871/FLUXCOM_EnergyFluxes_v1	Ensemble estimates	RS_METEO/ensemble/CRUNCEP_v8/monthly/LE.RS_METEO.EBC-ALL.MLM-ALL.METEO-CRUNCEP_v8.720_360.monthly.2001.nc	Max Planck Institute for Biogeochemistry, Jena	doi:10.17871/FLUXCOM_EnergyFluxes_v1	https://doi.org/10.17871/FLUXCOM_EnergyFluxes_v1											RF;ANN;MARS;ALL	NONE;BWR;RES;ALL
CERES_GPCP	Generation of global products (Prediction)	CERES-GPCP climate driver for Global RS+METEO energy fluxes	RS_METEO/member/CERES_GPCP/monthly/LE.RS_METEO.EBC-BWR.MLM-RF.METEO-CERES_GPCP.720_360.monthly.2001.nc	Max Planck Institute for Biogeochemistry, Jena	doi:10.17871/FLUXCOM_EnergyFluxes_v1	https://doi.org/10.17871/FLUXCOM_EnergyFluxes_v1	Ensemble estimates	RS_METEO/ensemble/CERES_GPCP/monthly/LE.RS_METEO.EBC-ALL.MLM-ALL.METEO-CERES_GPCP.720_360.monthly.2001.nc	Max Planck Institute for Biogeochemistry, Jena	doi:10.17871/FLUXCOM_EnergyFluxes_v1	https://doi.org/10.17871/FLUXCOM_EnergyFluxes_v1											RF;ANN;MARS;ALL	NONE;BWR;RES;ALL
