# Supplementary material for: The FLUXCOM ensemble of global land-atmosphere energy fluxes
Source: Sci Data. 2019 May 27;6:74. doi: 10.1038/s41597-019-0076-8 (PMC6536554; doi:10.1038/s41597-019-0076-8)
Supplement: Supplementary file 1 — Download metadata file [file 41597_2019_76_MOESM1_ESM.zip › s_Jung731A_study.txt]

Source Name	Comment[source data type]	Characteristics[geographical location]	Term Source REF	Term Accession Number	Characteristics[environment type]	Term Source REF	Term Accession Number	Characteristics[Southernmost latitude]	Unit	Term Source REF	Term Accession Number	Characteristics[Northernmost latitude]	Unit	Term Source REF	Term Accession Number	Characteristics[Westernmost longitude]	Unit	Term Source REF	Term Accession Number	Characteristics[Easternmost longitude]	Unit	Term Source REF	Term Accession Number	Protocol REF	Sample Name	Factor Value[machine learning methods]	Factor Value[energy balance corrections]	Factor Value[year]	Factor Value[latitude and longitude]
MODIS MOD11A2	Daytime and nighttime land surface temperature	Earth (Planet)	OMIT	OMIT:0018724	land	attribute of land surface	ENVO:01000635	90	degree	UO	UO:0000185	90	degree	UO	UO:0000185	180	degree	UO	UO:0000185	180	degree	UO	UO:0000185	global products of predictor variables	LST			2001/2015
MODIS MCD12Q1	Land cover type	Earth (Planet)	OMIT	OMIT:0018724	land	attribute of land surface and vegetation	ENVO:01000635	90	degree	UO	UO:0000185	90	degree	UO	UO:0000185	180	degree	UO	UO:0000185	180	degree	UO	UO:0000185	global products of predictor variables	PFT			2001/2015
MODIS MOD15A2	Fraction of photosynthetically active radiation	Earth (Planet)	OMIT	OMIT:0018724	vegetation layer	attribute of vegetation	ENVO:01000355	90	degree	UO	UO:0000185	90	degree	UO	UO:0000185	180	degree	UO	UO:0000185	180	degree	UO	UO:0000185	global products of predictor variables	fAPAR			2001/2015
MODIS MCD43B4	Reflectance distribution	Earth (Planet)	OMIT	OMIT:0018724	land	attribute of land surface and vegetation	ENVO:01000635	90	degree	UO	UO:0000185	90	degree	UO	UO:0000185	180	degree	UO	UO:0000185	180	degree	UO	UO:0000185	global products of predictor variables	EVI			2001/2015
MODIS MCD43B4	Reflectance distribution	Earth (Planet)	OMIT	OMIT:0018724	land	attribute of land surface and vegetation	ENVO:01000635	90	degree	UO	UO:0000185	90	degree	UO	UO:0000185	180	degree	UO	UO:0000185	180	degree	UO	UO:0000185	global products of predictor variables	NDVI			2001/2015
MODIS MCD43B4	Reflectance distribution	Earth (Planet)	OMIT	OMIT:0018724	land	attribute of land surface and vegetation	ENVO:01000635	90	degree	UO	UO:0000185	90	degree	UO	UO:0000185	180	degree	UO	UO:0000185	180	degree	UO	UO:0000185	global products of predictor variables	NDWI			2001/2015
MODIS MCD43B4	Reflectance distribution	Earth (Planet)	OMIT	OMIT:0018724	land	attribute of land surface and vegetation	ENVO:01000635	90	degree	UO	UO:0000185	90	degree	UO	UO:0000185	180	degree	UO	UO:0000185	180	degree	UO	UO:0000185	global products of predictor variables	Band6
Potential Radiation	Top of atmosphere potential radiation	Earth (Planet)	OMIT	OMIT:0018724	climate system	climate driver	ENVO:01001364	90	degree	UO	UO:0000185	90	degree	UO	UO:0000185	180	degree	UO	UO:0000185	180	degree	UO	UO:0000185	global products of predictor variables	Rpot
Japan Aerospace eXploration Agency Satellite Monitoring for Environmental Studies product JASMES	Incoming global radiation	Earth (Planet)	OMIT	OMIT:0018724	climate system	climate driver	ENVO:01001364	90	degree	UO	UO:0000185	90	degree	UO	UO:0000185	180	degree	UO	UO:0000185	180	degree	UO	UO:0000185	global products of predictor variables	JASMESRg			2001/2015
Watch Forcing Data ERA Interim	Meteorological forcing dataset	Earth (Planet)	OMIT	OMIT:0018724	climate system	climate driver	ENVO:01001364	90	degree	UO	UO:0000185	90	degree	UO	UO:0000185	180	degree	UO	UO:0000185	180	degree	UO	UO:0000185	global products of predictor variables	WFDEI			1979/2013
Global Soil Wetness Project 3 forcing	Meteorological forcing dataset	Earth (Planet)	OMIT	OMIT:0018724	climate system	climate driver	ENVO:01001364	90	degree	UO	UO:0000185	90	degree	UO	UO:0000185	180	degree	UO	UO:0000185	180	degree	UO	UO:0000185	global products of predictor variables	GSWP3			1950/2014
CRU NCEP version 8	Meteorological forcing dataset	Earth (Planet)	OMIT	OMIT:0018724	climate system	climate driver	ENVO:01001364	90	degree	UO	UO:0000185	90	degree	UO	UO:0000185	180	degree	UO	UO:0000185	180	degree	UO	UO:0000185	global products of predictor variables	CRUNCEP_v8			1950/2016
Observation-based forcing	Observation based precipitation and radiation	Earth (Planet)	OMIT	OMIT:0018724	climate system	subset of climate drivers	ENVO:01001364	90	degree	UO	UO:0000185	90	degree	UO	UO:0000185	180	degree	UO	UO:0000185	180	degree	UO	UO:0000185	global products of predictor variables	CERES_GPCP			2001/2014
Model Tree Ensemble	Land surface latent energy flux	Earth (Planet)	OMIT	OMIT:0018724		techninal validation		90	degree	UO	UO:0000185	90	degree	UO	UO:0000185	180	degree	UO	UO:0000185	180	degree	UO	UO:0000185	Cross-consistency checks with the state-of-the-art estimates	MTE
Global Land Evaporation Amsterdam Model v3.1	Land surface latent energy flux	Earth (Planet)	OMIT	OMIT:0018724		techninal validation		90	degree	UO	UO:0000185	90	degree	UO	UO:0000185	180	degree	UO	UO:0000185	180	degree	UO	UO:0000185	Cross-consistency checks with the state-of-the-art estimates	GLEAM
Benchmark products for land evapotranspiration	Land surface latent energy flux	Earth (Planet)	OMIT	OMIT:0018724		techninal validation		90	degree	UO	UO:0000185	90	degree	UO	UO:0000185	180	degree	UO	UO:0000185	180	degree	UO	UO:0000185	Cross-consistency checks with the state-of-the-art estimates	LandFlux-EVAL
Clouds and the Earths Radiant Energy System SYN1d Ed4A	Land surface net radiation flux	Earth (Planet)	OMIT	OMIT:0018724		techninal validation		90	degree	UO	UO:0000185	90	degree	UO	UO:0000185	180	degree	UO	UO:0000185	180	degree	UO	UO:0000185	Cross-consistency checks with the state-of-the-art estimates	CERES
Surface Radiation Budget SRB v3.1	Land surface net radiation flux	Earth (Planet)	OMIT	OMIT:0018724		techninal validation		90	degree	UO	UO:0000185	90	degree	UO	UO:0000185	180	degree	UO	UO:0000185	180	degree	UO	UO:0000185	Cross-consistency checks with the state-of-the-art estimates	SRB
