# Supplementary material for: The FLUXCOM ensemble of global land-atmosphere energy fluxes
Source: Sci Data. 2019 May 27;6:74. doi: 10.1038/s41597-019-0076-8 (PMC6536554; doi:10.1038/s41597-019-0076-8)
Supplement: Supplementary file 1 — Download metadata file [file 41597_2019_76_MOESM1_ESM.zip › i_Investigation.txt]

# Investigation File generated for Scientific Data with Investigation File Authoring Tool version 0.1.0 on 02/05/2019 - This metadata file is CC0
ONTOLOGY SOURCE REFERENCE
Term Source Name	OMIT	attribute of land surface	attribute of land surface and vegetation	attribute of vegetation	climate driver	subset of climate drivers	techninal validation	UO	ERO	OBI	NCIT	IDO	ENVO	EFO
Term Source File	http://data.bioontology.org/ontologies/OMIT	http://data.bioontology.org/ontologies/UO	http://data.bioontology.org/ontologies/ERO	http://data.bioontology.org/ontologies/OBI	http://data.bioontology.org/ontologies/NCIT	http://data.bioontology.org/ontologies/IDO	http://data.bioontology.org/ontologies/ENVO	http://data.bioontology.org/ontologies/EFO	http://data.bioontology.org/ontologies/ERO	http://data.bioontology.org/ontologies/OBI	http://data.bioontology.org/ontologies/NCIT	http://data.bioontology.org/ontologies/IDO	http://data.bioontology.org/ontologies/ENVO	http://data.bioontology.org/ontologies/EFO
Term Source Version	OBO 4.0-12122013-2338	unknown	2013-08-02	2014-08-18	17.06d	2017-11-03	3.5.1		2013-08-02	2014-08-18	17.06d	2017-11-03		3.5.1
Term Source Description	Ontology for MicroRNA Target	Units of Measurement Ontology	Eagle-I Research Resource Ontology	Ontology for Biomedical Investigations	National Cancer Institute Thesaurus	Infectious Disease Ontology	Environment Ontology	Experimental Factor Ontology	Eagle-I Research Resource Ontology	Ontology for Biomedical Investigations	National Cancer Institute Thesaurus	Infectious Disease Ontology	Environment Ontology	Experimental Factor Ontology
INVESTIGATION
Investigation Identifier
Investigation Title
Investigation Description
Investigation Submission Date
Investigation Public Release Date
INVESTIGATION PUBLICATIONS
Investigation PubMed ID
Investigation Publication DOI
Investigation Publication Author List
Investigation Publication Title
Investigation Publication Status
Investigation Publication Status Term Accession Number
Investigation Publication Status Term Source REF
INVESTIGATION CONTACTS
Investigation Person Last Name
Investigation Person Mid Initials
Investigation Person First Name
Investigation Person Address
Investigation Person Phone
Investigation Person Fax
Investigation Person Email
Investigation Person Affiliation
Investigation Person Roles
Investigation Person Roles Term Accession Number
Investigation Person Roles Term Source REF
STUDY
Study Identifier	10.1038/s41597-019-0076-8
Study Title	The FLUXCOM ensemble of global land-atmosphere energy fluxes
Study Submission Date	11/12/2018
Study Public Release Date	27/05/2019
Study Description	https://www.nature.com/articles/s41597-019-0076-8
Study File Name	s_Jung731A_study.txt
Comment[Subject Keywords]	""
Comment[Manuscript Licence]	CC BY-4.0
Comment[Experimental Metadata Licence]	CC0
Comment[Supplementary Information File Name]
Comment[Supplementary Information File Type]
Comment[Supplementary Information File URL]
Comment[Data Repository]	Max Planck Institute for Biogeochemistry, Jena
Comment[Data Record Accession]	doi:10.17871/FLUXCOM_EnergyFluxes_v1
Comment[Data Record URI]	https://doi.org/10.17871/FLUXCOM_EnergyFluxes_v1
STUDY DESIGN DESCRIPTORS
Study Design Type	modeling and simulation objective	factorial design
Study Design Type Term Accession Number	ERO:0100102	OBI:0500014
Study Design Type Term Source REF	ERO	OBI
STUDY PUBLICATIONS
Study PubMed ID	""
Study Publication DOI	doi:10.5194/bg-13-4291-2016
Study Publication Author List	""
Study Publication Title	""
Study Publication Status	published
Study Publication Status Term Accession Number	
Study Publication Status Term Source REF	
STUDY FACTORS
Study Factor Name	machine learning methods	energy balance corrections	year	latitude and longitude
Study Factor Type	machine learning	Energy Balance	temporal_interval	geographic location
Study Factor Type Term Accession Number	OBI:0002587	NCIT:C94347	http://www.ifomis.org/bfo/1.1/span#TemporalInterval	GAZ:00000448
Study Factor Type Term Source REF	OBI	NCIT	IDO	OBI
STUDY ASSAYS
Study Assay Measurement Type	energy
Study Assay Measurement Type Term Accession Number	ENVO:2000015
Study Assay Measurement Type Term Source REF	ENVO
Study Assay Technology Type	machine learning
Study Assay Technology Type Term Accession Number	OBI:0002587
Study Assay Technology Type Term Source REF	OBI
Study Assay Technology Platform	""
Study Assay File Name	a_Jung731A_assay.txt
STUDY PROTOCOLS
Study Protocol Name	global products of predictor variables	Cross-consistency checks with the state-of-the-art estimates	Generation of global products (Prediction)	Ensemble estimates	Spatial aggregation of FLUXCOM-RS products	Ensemble estimates of Spatially aggregated FLUXCOM-RS products
Study Protocol Type	controlled variable specification	computational modeling technique	data transformation	data transformation	data transformation	data transformation
Study Protocol Type Term Accession Number	OBI:0000785	ERO:0001251	OBI:0200000	OBI:0200000	OBI:0200000	OBI:0200000
Study Protocol Type Term Source REF	EFO	ERO	ERO	ERO	ERO	ERO
Study Protocol Description						
Study Protocol URI	""	""	""	""	""	""
Study Protocol Version						
Study Protocol Parameters Name	""	""	""	""	""	""
Study Protocol Parameters Name Term Accession Number	""	""	""	""	""	""
Study Protocol Parameters Name Term Source REF	""	""	""	""	""	""
Study Protocol Components Name	""	""	""	""	""	""
Study Protocol Components Type	""	""	""	""	""	""
Study Protocol Components Type Term Accession Number	""	""	""	""	""	""
Study Protocol Components Type Term Source REF	""	""	""	""	""	""
STUDY CONTACTS
Study Person Last Name	Jung	Koirala	Weber	Ichii	Gans	Camps-Valls	Papale	Schwalm	Tramontana	Reichstein
Study Person First Name	Martin	Sujan	Ulrich	Kazuhito	Fabian	Gustau	Dario	Christopher	Gianluca	Markus
Study Person Mid Initials
Study Person Email	mjung@bgc-jena.mpg.de	""	""	""	""	""	""	""	""	""
Study Person Phone
Study Person Fax
Study Person Address
Study Person Affiliation	Max Planck Institute for Biogeochemistry, Hans-Knöll-Str. 10, 07745, Jena, Germany	Max Planck Institute for Biogeochemistry, Hans-Knöll-Str. 10, 07745, Jena, Germany	Max Planck Institute for Biogeochemistry, Hans-Knöll-Str. 10, 07745, Jena, Germany	Center for Environmental Remote Sensing, Chiba University, 1-33, Yayoi-cho, Inage-ku, Chiba, 236-0001, Japan	Max Planck Institute for Biogeochemistry, Hans-Knöll-Str. 10, 07745, Jena, Germany	Image Processing Laboratory (IPL), C/Catedrático José Beltrán, 2. 46980 Paterna, Universitat de València, València, Spain	University of Tuscia DIBAF, Via C. de Lellis snc, 01100, Viterbo, Italy	Woods Hole Research Center, 149 Woods Hole Road, Falmouth, MA, 02540-1644, USA	University of Tuscia DIBAF, Via C. de Lellis snc, 01100, Viterbo, Italy	Max Planck Institute for Biogeochemistry, Hans-Knöll-Str. 10, 07745, Jena, Germany
Study Person Roles
Study Person Roles Term Accession Number
Study Person Roles Term Source REF
Comment[Study Person ORCID]	""	""	""	0000-0002-8696-8084	""	""	0000-0001-5170-8648	""	""	""
Comment[Funder]
Comment[FundRef ID]
Comment[Funder Term Source REF]
Comment[Grant Identifier]
